# Supplementary material for: Effects of Soy Isoflavones, Resistant Starch and Antibiotics on Polycystic Ovary Syndrome (PCOS)-Like Features in Letrozole-Treated Rats
Source: Nutrients. 2021 Oct 24;13(11):3759. doi: 10.3390/nu13113759 (PMC8621859; doi:10.3390/nu13113759)
Supplement: Supplementary file 1 [file nutrients-13-03759-s001.zip]

Archive with 1 entries (1 files):
- nutrients-1405096-supplementary.pdf
